# Supplementary material for: Lipidomic and Proteomic Alterations Induced by Even and Odd Medium-Chain Fatty Acids on Fibroblasts of Long-Chain Fatty Acid Oxidation Disorders
Source: Int J Mol Sci. 2021 Sep 29;22(19):10556. doi: 10.3390/ijms221910556 (PMC8508682; doi:10.3390/ijms221910556)
Supplement: Supplementary file 1 [file ijms-22-10556-s001.zip]

Archive with 2 entries (2 files):
- Proteomics results_List of proteins.xlsx
- Supplementary Figures.pptx
