# Supplementary material for: Lipidomic and Proteomic Alterations Induced by Even and Odd Medium-Chain Fatty Acids on Fibroblasts of Long-Chain Fatty Acid Oxidation Disorders
Source: Int J Mol Sci. 2021 Sep 29;22(19):10556. doi: 10.3390/ijms221910556 (PMC8508682; doi:10.3390/ijms221910556)
Supplement: Supplementary file 1 [file ijms-22-10556-s001.zip › Proteomics results_List of proteins.xlsx]

## Sheet: List
Supplementary Table 1: List of proteins differentially regulated in LCHADD and VLCADD fibroblasts compared to helathy controls.
LCHADD					VLCADD
Log2 Fold change	Protein	Contrast	Gene name		Log2 Fold change	Protein	Contrast	Gene name
0.580302	O60669	H - L	SLC16A7		1.71425	Q8TAD7	H - V	OCC1
0.580753	O75531	H - L	BANF1		1.56698	Q9UMS6	H - V	SYNPO2
0.587179	P38117	H - L	ETFB		1.46617	P26447	H - V	S100A4
0.587728	P09619	H - L	PDGFRB		1.25427	P05413	H - V	FABP3
0.587889	P08962	H - L	CD63		1.19551	O00300	H - V	TNFRSF11B
0.590708	P25325	H - L	MPST		1.18859	P02795	H - V	MT2A
0.590799	O75170	H - L	PPP6R2		1.1341	Q15847	H - V	ADIRF
0.592529	P55287	H - L	CDH11		1.13247	P43235	H - V	CTSK
0.593836	P51531	H - L	SMARCA2		1.12642	P42330	H - V	AKR1C3
0.594	Q9Y2R5	H - L	MRPS17		1.06133	Q31612	H - V	HLA-B
0.594722	O75380	H - L	NDUFS6		1.01577	P62987	H - V	UBA52
0.594885	P49418	H - L	AMPH		0.97578	Q9Y2R0	H - V	COA3
0.595596	P53602	H - L	MVD		0.973005	P57087	H - V	JAM2
0.5961	Q9BYN8	H - L	MRPS26		0.955495	P08571	H - V	CD14
0.596498	Q9Y2R9	H - L	MRPS7		0.952505	Q8N139	H - V	ABCA6
0.597948	Q9Y2Q9	H - L	MRPS28		0.943076	Q14393	H - V	GAS6
0.59814	Q9Y4E1	H - L	WASHC2C		0.93731	Q9BZL1	H - V	UBL5
0.598831	P30533	H - L	LRPAP1		0.92492	P07585	H - V	DCN
0.599827	Q9NVV4	H - L	MTPAP		0.893316	P06703	H - V	S100A6
0.600581	O75182	H - L	SIN3B		0.866293	Q16527	H - V	CSRP2
0.601842	P53999	H - L	SUB1		0.857784	O95810	H - V	CAVIN2
0.601866	P28065	H - L	PSMB9		0.816737	P56199	H - V	ITGA1
0.602635	Q9NXV6	H - L	CDKN2AIP		0.805731	P15954	H - V	COX7C
0.60388	P98095	H - L	FBLN2		0.801073	P61769	H - V	B2M
0.606165	Q96DB5	H - L	RMDN1		0.788866	Q6UWH4	H - V	GASK1B
0.608155	Q6ZWJ1	H - L	STXBP4		0.740207	P52789	H - V	HK2
0.612825	Q9NRX2	H - L	MRPL17		0.729195	Q765P7	H - V	MTSS2
0.613788	Q9NX20	H - L	MRPL16		0.72732	P60002	H - V	ELOF1
0.616118	O15533	H - L	TAPBP		0.712337	O75525	H - V	KHDRBS3
0.616742	P52209	H - L	PGD		0.688612	O14745	H - V	SLC9A3R1
0.620504	P30837	H - L	ALDH1B1		0.684102	Q96C01	H - V	FAM136A
0.623168	A1X283	H - L	SH3PXD2B		0.676985	Q9NS69	H - V	TOMM22
0.623527	Q15070	H - L	OXA1L		0.668755	Q7Z3B1	H - V	NEGR1
0.624591	P39210	H - L	MPV17		0.662468	Q6UXH9	H - V	PAMR1
0.624618	Q7Z3E5	H - L	ARMC9		0.661588	P08962	H - V	CD63
0.62463	Q969Z0	H - L	TBRG4		0.653912	Q8TEW8	H - V	PARD3B
0.625337	Q02318	H - L	CYP27A1		0.652921	P30405	H - V	PPIF
0.627817	P40818	H - L	USP8		0.624276	Q8ND30	H - V	PPFIBP2
0.632982	P0DPB6	H - L	POLR1D		0.622628	Q96JY6	H - V	PDLIM2
0.633826	Q9P032	H - L	NDUFAF4		0.620864	P82921	H - V	MRPS21
0.634598	Q9H0U6	H - L	MRPL18		0.619842	P38435	H - V	GGCX
0.636586	Q86UE4	H - L	MTDH		0.619151	O60427	H - V	FADS1
0.637978	P14927	H - L	UQCRB		0.614711	Q8TD55	H - V	PLEKHO2
0.640589	Q9HD34	H - L	LYRM4		0.613002	Q9Y3D5	H - V	MRPS18C
0.642718	Q5RI15	H - L	COX20		0.597156	O60711	H - V	LPXN
0.643549	Q8TBN0	H - L	RAB3IL1		0.595189	Q05655	H - V	PRKCD
0.649589	P00167	H - L	CYB5A		0.586074	P17568	H - V	NDUFB7
0.653594	P12074	H - L	COX6A1		0.584203	Q9ULI3	H - V	HEG1
0.657296	P06396	H - L	GSN		-0.58328	Q92820	H - V	GGH
0.664245	P20674	H - L	COX5A		-0.589781	Q9H0W8	H - V	SMG9
0.664387	Q6P587	H - L	FAHD1		-0.590497	P50897	H - V	PPT1
0.667505	Q92552	H - L	MRPS27		-0.591136	Q06330	H - V	RBPJ
0.669115	O96000	H - L	NDUFB10		-0.59382	Q9Y2X3	H - V	NOP58
0.669217	Q49B96	H - L	COX19		-0.594361	P84243	H - V	H3-3A
0.671327	Q9NZE8	H - L	MRPL35		-0.595487	Q53EL6	H - V	PDCD4
0.672301	Q6NZI2	H - L	CAVIN1		-0.598912	P13497	H - V	BMP1
0.679123	Q8IXM3	H - L	MRPL41		-0.598916	Q03252	H - V	LMNB2
0.682403	O14613	H - L	CDC42EP2		-0.599049	Q03692	H - V	COL10A1
0.686486	Q9NQ50	H - L	MRPL40		-0.605005	P20908	H - V	COL5A1
0.687562	Q8TEW8	H - L	PARD3B		-0.606973	P51688	H - V	SGSH
0.688421	O95139	H - L	NDUFB6		-0.613443	Q9NXE4	H - V	SMPD4
0.688642	P05109	H - L	S100A8		-0.619031	Q9P273	H - V	TENM3
0.688691	Q66PJ3	H - L	ARL6IP4		-0.619098	Q9NVJ2	H - V	ARL8B
0.693733	P11441	H - L	UBL4A		-0.627808	Q04917	H - V	YWHAH
0.695336	Q9H694	H - L	BICC1		-0.65205	Q9NPH2	H - V	ISYNA1
0.695881	O60220	H - L	TIMM8A		-0.654665	O94919	H - V	ENDOD1
0.696345	P17302	H - L	GJA1		-0.659954	Q7Z4H3	H - V	HDDC2
0.701996	Q6UWH4	H - L	GASK1B		-0.662864	O94851	H - V	MICAL2
0.702159	Q9Y680	H - L	FKBP7		-0.66719	Q8WUA2	H - V	PPIL4
0.704838	Q9NS69	H - L	TOMM22		-0.681046	Q8IV08	H - V	PLD3
0.705161	O60783	H - L	MRPS14		-0.683959	P12277	H - V	CKB
0.707086	Q96I99	H - L	SUCLG2		-0.686546	Q6ULP2	H - V	AFTPH
0.708412	Q9UDW1	H - L	UQCR10		-0.690318	P17900	H - V	GM2A
0.711783	O00483	H - L	NDUFA4		-0.693738	Q9BUP0	H - V	EFHD1
0.712757	Q9BSJ5	H - L	C17orf80		-0.698495	Q9Y646	H - V	CPQ
0.713754	O43148	H - L	RNMT		-0.701034	O60256	H - V	PRPSAP2
0.720551	Q96JY6	H - L	PDLIM2		-0.703564	P17050	H - V	NAGA
0.721465	Q969G6	H - L	RFK		-0.714128	P07686	H - V	HEXB
0.723953	P82930	H - L	MRPS34		-0.71625	P29317	H - V	EPHA2
0.726475	Q6YN16	H - L	HSDL2		-0.723207	P20339	H - V	RAB5A
0.727891	O75880	H - L	SCO1		-0.734495	Q96LZ7	H - V	RMDN2
0.728701	Q7Z6K5	H - L	ARPIN		-0.734561	Q07092	H - V	COL16A1
0.730541	Q8ND30	H - L	PPFIBP2		-0.737752	Q9HB40	H - V	SCPEP1
0.735056	P32455	H - L	GBP1		-0.745542	Q9Y2J2	H - V	EPB41L3
0.742407	Q9NVS2	H - L	MRPS18A		-0.753146	P08243	H - V	ASNS
0.748225	Q92665	H - L	MRPS31		-0.755701	O60812	H - V	HNRNPCL1
0.749347	O95169	H - L	NDUFB8		-0.760789	Q99719	H - V	SEPTIN5
0.750842	P56199	H - L	ITGA1		-0.762553	P42694	H - V	HELZ
0.753726	P14406	H - L	COX7A2		-0.766056	P06280	H - V	GLA
0.756038	Q9NX08	H - L	COMMD8		-0.807695	Q9UBX1	H - V	CTSF
0.756683	Q9Y6M9	H - L	NDUFB9		-0.817883	O75503	H - V	CLN5
0.757989	P82932	H - L	MRPS6		-0.83294	P09936	H - V	UCHL1
0.758014	O14949	H - L	UQCRQ		-0.847946	P05091	H - V	ALDH2
0.759832	Q92545	H - L	TMEM131		-0.890236	P43007	H - V	SLC1A4
0.764185	Q9NR99	H - L	MXRA5		-0.89762	P38571	H - V	LIPA
0.76421	Q8TD55	H - L	PLEKHO2		-0.904917	Q96CX2	H - V	KCTD12
0.767554	Q9HA77	H - L	CARS2		-0.916696	O14558	H - V	HSPB6
0.770151	Q9NNW7	H - L	TXNRD2		-0.917831	O00425	H - V	IGF2BP3
0.771513	Q01581	H - L	HMGCS1		-0.921122	Q99985	H - V	SEMA3C
0.778398	P09871	H - L	C1S		-0.960646	O43854	H - V	EDIL3
0.783741	Q03518	H - L	TAP1		-0.9832	Q01469	H - V	FABP5
0.784741	Q9NR19	H - L	ACSS2		-1.0264	P36406	H - V	TRIM23
0.785142	P10606	H - L	COX5B		-1.0384	Q15582	H - V	TGFBI
0.787433	P00533	H - L	EGFR		-1.32158	Q9NZI8	H - V	IGF2BP1
0.790922	O95168	H - L	NDUFB4
0.79556	Q96DP5	H - L	MTFMT
0.795601	P13073	H - L	COX4I1
0.79574	Q86TB3	H - L	ALPK2
0.797383	Q9BQS8	H - L	FYCO1
0.800643	Q00059	H - L	TFAM
0.800731	P39060	H - L	COL18A1
0.803094	Q05682	H - L	CALD1
0.803266	Q16610	H - L	ECM1
0.807961	Q99714	H - L	HSD17B10
0.811143	P35442	H - L	THBS2
0.815939	Q8TAE8	H - L	GADD45GIP1
0.819356	P47974	H - L	ZFP36L2
0.819616	Q9H2U2	H - L	PPA2
0.820931	Q96CV9	H - L	OPTN
0.824442	Q92934	H - L	BAD
0.82708	O75525	H - L	KHDRBS3
0.827454	O60427	H - L	FADS1
0.83781	O43676	H - L	NDUFB3
0.838297	Q96EI5	H - L	TCEAL4
0.841313	O75410	H - L	TACC1
0.850083	Q86T65	H - L	DAAM2
0.850739	Q16698	H - L	DECR1
0.853192	Q16718	H - L	NDUFA5
0.855431	Q15293	H - L	RCN1
0.86123	Q9GZT3	H - L	SLIRP
0.867912	Q9BYG3	H - L	NIFK
0.873504	Q8N5N7	H - L	MRPL50
0.874883	Q9C0C2	H - L	TNKS1BP1
0.875635	Q7Z434	H - L	MAVS
0.875774	Q9Y3D5	H - L	MRPS18C
0.881489	P61604	H - L	HSPE1
0.88204	P29466	H - L	CASP1
0.893547	Q641Q2	H - L	WASHC2A
0.894451	Q02952	H - L	AKAP12
0.899689	P15954	H - L	COX7C
0.90463	P01130	H - L	LDLR
0.904708	P49327	H - L	FASN
0.905072	Q9NX18	H - L	SDHAF2
0.908266	P01034	H - L	CST3
0.909317	Q13228	H - L	SELENBP1
0.916029	P30405	H - L	PPIF
0.920741	Q9ULX9	H - L	MAFF
0.924687	P14324	H - L	FDPS
0.934299	P42773	H - L	CDKN2C
0.944407	Q09666	H - L	AHNAK
0.944625	Q969G5	H - L	CAVIN3
0.94526	Q6P4F2	H - L	FDX2
0.945512	Q9UBI6	H - L	GNG12
0.947537	Q4U2R6	H - L	MRPL51
0.951988	Q16527	H - L	CSRP2
0.952907	O15247	H - L	CLIC2
0.954825	P07099	H - L	EPHX1
0.960918	P30711	H - L	GSTT1
0.961511	Q765P7	H - L	MTSS2
0.962455	P43121	H - L	MCAM
0.962795	Q96CM8	H - L	ACSF2
0.967706	Q4V9L6	H - L	TMEM119
0.968502	P05362	H - L	ICAM1
0.96879	Q16363	H - L	LAMA4
0.990994	Q8WUR7	H - L	C15orf40
0.993045	Q9H2K0	H - L	MTIF3
0.99344	Q86Y39	H - L	NDUFA11
0.995189	O75438	H - L	NDUFB1
0.997946	Q07021	H - L	C1QBP
1.00774	Q6UW68	H - L	TMEM205
1.01466	P09669	H - L	COX6C
1.01566	Q96BP2	H - L	CHCHD1
1.01865	P32456	H - L	GBP2
1.03105	Q92522	H - L	H1-10
1.03652	P53634	H - L	CTSC
1.04094	Q8NCF5	H - L	NFATC2IP
1.04317	Q9NSY1	H - L	BMP2K
1.04442	P61769	H - L	B2M
1.0523	P08571	H - L	CD14
1.05398	O14548	H - L	COX7A2L
1.055	P51648	H - L	ALDH3A2
1.0561	O00560	H - L	SDCBP
1.05845	P24752	H - L	ACAT1
1.0587	Q14956	H - L	GPNMB
1.06314	P01891	H - L	HLA-A
1.082	Q16825	H - L	PTPN21
1.08768	Q31612	H - L	HLA-B
1.10232	Q6UWF9	H - L	FAM180A
1.10286	P22692	H - L	IGFBP4
1.10646	Q15392	H - L	DHCR24
1.10881	P28799	H - L	GRN
1.11901	P50135	H - L	HNMT
1.13616	Q5JTJ3	H - L	COA6
1.14028	Q8IVF2	H - L	AHNAK2
1.14711	P51884	H - L	LUM
1.17651	Q7L311	H - L	ARMCX2
1.17793	P82909	H - L	MRPS36
1.18126	P18859	H - L	ATP5PF
1.19251	Q9UBM7	H - L	DHCR7
1.22416	P56385	H - L	ATP5ME
1.23982	P11137	H - L	MAP2
1.24351	P42330	H - L	AKR1C3
1.25893	O00300	H - L	TNFRSF11B
1.268	Q9BQC6	H - L	MRPL57
1.26884	Q86WC4	H - L	OSTM1
1.29123	Q9BSD7	H - L	NTPCR
1.32215	P29536	H - L	LMOD1
1.3356	Q9Y2R0	H - L	COA3
1.34856	O95864	H - L	FADS2
1.35083	P05413	H - L	FABP3
1.35464	O14683	H - L	TP53I11
1.36079	Q5KU26	H - L	COLEC12
1.39675	Q9BWD1	H - L	ACAT2
1.44143	Q14393	H - L	GAS6
1.4651	O43678	H - L	NDUFA2
1.48724	P24310	H - L	COX7A1
1.52181	O60437	H - L	PPL
1.55574	P43235	H - L	CTSK
1.62529	P07585	H - L	DCN
1.63597	Q7Z3B1	H - L	NEGR1
1.65885	P07108	H - L	DBI
1.66027	Q9Y5S1	H - L	TRPV2
1.66625	P26447	H - L	S100A4
1.72684	P80723	H - L	BASP1
1.86101	Q8TAD7	H - L	OCC1
1.86186	P00325	H - L	ADH1B
1.89912	P57087	H - L	JAM2
2.12076	Q9UMS6	H - L	SYNPO2
2.35453	P29966	H - L	MARCKS
-2.96739	P50238	H - L	CRIP1
-2.04722	P35612	H - L	ADD2
-1.92463	P54687	H - L	BCAT1
-1.91849	P05091	H - L	ALDH2
-1.79131	P09936	H - L	UCHL1
-1.75349	P29279	H - L	CCN2
-1.63884	P17936	H - L	IGFBP3
-1.56815	Q9BUK6	H - L	MSTO1
-1.54171	P49006	H - L	MARCKSL1
-1.52786	P13611	H - L	VCAN
-1.45603	P18858	H - L	LIG1
-1.43769	O15075	H - L	DCLK1
-1.43169	P55290	H - L	CDH13
-1.37861	Q99985	H - L	SEMA3C
-1.33193	P35580	H - L	MYH10
-1.28716	O14558	H - L	HSPB6
-1.28341	P24385	H - L	CCND1
-1.24534	P11166	H - L	SLC2A1
-1.23132	P02458	H - L	COL2A1
-1.23089	O43150	H - L	ASAP2
-1.20727	Q9BRT8	H - L	CBWD1
-1.20212	Q15582	H - L	TGFBI
-1.14585	Q8WZ42	H - L	TTN
-1.13535	Q13326	H - L	SGCG
-1.13167	Q14192	H - L	FHL2
-1.12773	Q9NZI8	H - L	IGF2BP1
-1.11348	Q9Y4K0	H - L	LOXL2
-1.09841	P08243	H - L	ASNS
-1.09762	Q7Z4H3	H - L	HDDC2
-1.04666	P13807	H - L	GYS1
-1.04229	O00592	H - L	PODXL
-1.03853	P09486	H - L	SPARC
-0.99265	Q99417	H - L	MYCBP
-0.963805	Q9UPQ0	H - L	LIMCH1
-0.943387	Q9UGI8	H - L	TES
-0.93077	Q9Y496	H - L	KIF3A
-0.91667	Q76M96	H - L	CCDC80
-0.915411	P46100	H - L	ATRX
-0.914023	P48506	H - L	GCLC
-0.906007	Q96QD8	H - L	SLC38A2
-0.867814	Q01469	H - L	FABP5
-0.861431	Q9BPZ3	H - L	PAIP2
-0.847664	Q8N130	H - L	SLC34A3
-0.847441	P20908	H - L	COL5A1
-0.8462	P23921	H - L	RRM1
-0.842118	Q8WX92	H - L	NELFB
-0.835551	Q5TCZ1	H - L	SH3PXD2A
-0.805628	Q92562	H - L	FIG4
-0.80403	Q9UBB4	H - L	ATXN10
-0.80261	O43166	H - L	SIPA1L1
-0.782277	P16591	H - L	FER
-0.780141	P00558	H - L	PGK1
-0.777399	P08134	H - L	RHOC
-0.771685	O15270	H - L	SPTLC2
-0.76941	Q9ULI3	H - L	HEG1
-0.763383	P26022	H - L	PTX3
-0.761959	P35556	H - L	FBN2
-0.760136	Q9NPH2	H - L	ISYNA1
-0.753661	Q9Y385	H - L	UBE2J1
-0.753549	P01033	H - L	TIMP1
-0.75189	P49796	H - L	RGS3
-0.74821	Q6UX71	H - L	PLXDC2
-0.746136	P04406	H - L	GAPDH
-0.74375	Q9UNL2	H - L	SSR3
-0.740466	P21291	H - L	CSRP1
-0.725537	P29317	H - L	EPHA2
-0.724122	Q96GD0	H - L	PDXP
-0.723818	Q8IYS2	H - L	KIAA2013
-0.717143	Q14315	H - L	FLNC
-0.717018	Q9HBL0	H - L	TNS1
-0.716184	O00459	H - L	PIK3R2
-0.713978	Q8WXD5	H - L	GEMIN6
-0.700763	P18669	H - L	PGAM1
-0.69661	P19634	H - L	SLC9A1
-0.694953	P08572	H - L	COL4A2
-0.693622	Q8TDX7	H - L	NEK7
-0.690866	Q8N556	H - L	AFAP1
-0.678857	Q04917	H - L	YWHAH
-0.678523	Q9Y221	H - L	NIP7
-0.678074	Q9H492	H - L	MAP1LC3A
-0.676327	Q8IVF7	H - L	FMNL3
-0.675401	Q96C19	H - L	EFHD2
-0.664417	P04075	H - L	ALDOA
-0.662193	Q96J01	H - L	THOC3
-0.659095	Q9Y5Q0	H - L	FADS3
-0.659023	Q96GX9	H - L	APIP
-0.65777	Q9GZT9	H - L	EGLN1
-0.652451	Q7Z7K6	H - L	CENPV
-0.645734	Q16647	H - L	PTGIS
-0.634832	P0CG39	H - L	POTEJ
-0.634035	P15151	H - L	PVR
-0.630951	Q9P2K5	H - L	MYEF2
-0.627298	Q86X02	H - L	CDR2L
-0.622578	Q12841	H - L	FSTL1
-0.617157	O94851	H - L	MICAL2
-0.613999	Q03692	H - L	COL10A1
-0.613821	Q9UBP9	H - L	GULP1
-0.613579	O60256	H - L	PRPSAP2
-0.608637	P09038	H - L	FGF2
-0.606338	Q13563	H - L	PKD2
-0.594894	O15066	H - L	KIF3B
-0.593093	P13284	H - L	IFI30
-0.590239	Q9NYB0	H - L	TERF2IP
-0.58824	O94907	H - L	DKK1
-0.588236	Q15369	H - L	ELOC
-0.587423	O75886	H - L	STAM2
-0.583811	Q10472	H - L	GALNT1
-0.582075	Q9BZF3	H - L	OSBPL6
-0.581003	P13995	H - L	MTHFD2
